# Supplementary material for: Association between sex hormone binding globulin and metabolic syndrome in US adults: insights from National Health and Nutrition Examination Survey (NHANES) 2013–2016
Source: Diabetol Metab Syndr. 2024 Jul 18;16:170. doi: 10.1186/s13098-024-01398-6 (PMC11256583; doi:10.1186/s13098-024-01398-6)
Supplement: Supplementary file 1 — Supplementary Material 1 [file 13098_2024_1398_MOESM1_ESM.xlsx]

## Sheet: Sheet1
Table S1 Association between SHBG and MetS among adult participants in the NHANES 2013-2016 cycles
Variable	Crude model			Model 1			Model 2			Model 3
SHBG（nmo/L）	OR (95%CI)	P		OR (95%CI)	P		OR (95%CI)	P		OR (95%CI)	P
SHBG quartile
Q1	1(Ref)			1(Ref)			1(Ref)			1(Ref)
Q2	0.74 (0.64~0.87)	<0.001		0.44 (0.37~0.52)	<0.001		0.46 (0.38~0.54)	<0.001		0.53 (0.44~0.64)	<0.001
Q3	0.56 (0.48~0.66)	<0.001		0.24 (0.2~0.29)	<0.001		0.25 (0.21~0.3)	<0.001		0.34 (0.28~0.42)	<0.001
Q4	0.33 (0.28~0.39)	<0.001		0.1 (0.08~0.13)	<0.001		0.11 (0.09~0.13)	<0.001		0.19 (0.15~0.24)	<0.001
Crude Model: No adjustment; Model 1: Age, sex were adjusted； Model 2: Age, sex, race, educational level, poverty income ratio, marital status were adjusted； Model 3: Age, sex, race, educational level, poverty income ratio, marital status, BMI, alcohol consumption, smoke, physical activity, energy intake, family history of diabetes.
SHBG：Sex Hormone Binding Globulin
