# Supplementary material for: Association between sex hormone binding globulin and metabolic syndrome in US adults: insights from National Health and Nutrition Examination Survey (NHANES) 2013–2016
Source: Diabetol Metab Syndr. 2024 Jul 18;16:170. doi: 10.1186/s13098-024-01398-6 (PMC11256583; doi:10.1186/s13098-024-01398-6)
Supplement: Supplementary file 2 — Supplementary Material 2 [file 13098_2024_1398_MOESM2_ESM.xlsx]

## Sheet: Sheet1
Table S2 Association between SHBG and MetS among adult participants in the NHANES 2013-2016 cycles
MetS defined by IDF2009
	Crude model			Model 1			Model 2			Model 3
Variable	OR (95%CI)	P		OR (95%CI)	P		OR (95%CI)	P		OR (95%CI)	P
SHBG（nmol/L）	0.988 (0.987~0.990)	<0.001		0.977 (0.975~0.980)	<0.001		0.977 (0.975~0.980)	<0.001		0.985(0.982~0.987)	<0.001
Crude Model: No adjustment; Model 1: Age, sex were adjusted； Model 2: Age, sex, race, educational level, poverty income ratio, marital status were adjusted； Model 3: Age, sex, race, educational level, poverty income ratio, marital status, BMI, alcohol consumption, smoke, physical activity，energy intake, family history of diabetes.
SHBG: Sex Hormone Binding Globulin
