# Supplementary material for: Association between sex hormone binding globulin and metabolic syndrome in US adults: insights from National Health and Nutrition Examination Survey (NHANES) 2013–2016
Source: Diabetol Metab Syndr. 2024 Jul 18;16:170. doi: 10.1186/s13098-024-01398-6 (PMC11256583; doi:10.1186/s13098-024-01398-6)
Supplement: Supplementary file 3 — Supplementary Material 3 [file 13098_2024_1398_MOESM3_ESM.xlsx]

## Sheet: Sheet1
Table S3 Association between SHBG and MetS among adult participants in the NHANES 2013-2016 cycles
Multiple imputation of missing data
	Crude model			Model 1			Model 2			Model 3
Variable	OR (95%CI)	P		OR (95%CI)	P		OR (95%CI)	P		OR (95%CI)	P
SHBG(nmol/L)	0.991(0.989~0.992)	<0.001		0.979 (0.977~0.980)	<0.001		0.978(0.976~0.980)	<0.001		0.986(0.984~0.988)	<0.001
Crude Model: No adjustment; Model 1: Age, sex were adjusted； Model 2: Age, sex, race, educational level, poverty income ratio, marital status were adjusted； Model 3: Age, sex, race, educational level, poverty income ratio, marital status, BMI, alcohol consumption, smoke, physical activity，energy intake, family history of diabetes.
SHBG: Sex Hormone Binding Globulin.
